# Supplementary material for: The Assessment of Anthropometric Measures and Changes in Selected Biochemical Parameters in Obese Children in Relation to Blood Lead Level
Source: Metabolites. 2024 Oct 9;14(10):540. doi: 10.3390/metabo14100540 (PMC11509403; doi:10.3390/metabo14100540)
Supplement: Supplementary file 1 [file metabolites-14-00540-s001.zip]

Archive with 1 entries (1 files):
- metabolites-3195889-supplementary.pdf
